# Supplementary material for: RNA-Sequencing Analysis of Gene-Expression Profiles in the Dorsal Gland of Alligator sinensis at Different Time Points of Embryonic and Neonatal Development
Source: Life (Basel). 2022 Nov 4;12(11):1787. doi: 10.3390/life12111787 (PMC9697384; doi:10.3390/life12111787)
Supplement: Supplementary file 1 [file life-12-01787-s001.zip]

Archive with 1 entries (1 files):
- life-2005279-supplementary.pdf
